# Supplementary material for: Charge-Shift Bonding Propensity in Halogen-Bonded BXY (B Is a Small Lewis Base H2O or NH3; X and Y Are Halogen Atoms) Complexes: An NBO/NRT/AIM Investigation
Source: Molecules. 2023 Aug 24;28(17):6212. doi: 10.3390/molecules28176212 (PMC10489069; doi:10.3390/molecules28176212)
Supplement: Supplementary file 1 [file molecules-28-06212-s001.zip]

Archive with 1 entries (1 files):
- molecules-2551375-supplementary.pdf
